# Supplementary material for: Facile Synthesis of Sandwich-Type Porous Structured Ni(OH)2/NCNWs/rGO Composite for High Performance Supercapacitor
Source: Molecules. 2025 Feb 28;30(5):1119. doi: 10.3390/molecules30051119 (PMC11901611; doi:10.3390/molecules30051119)
Supplement: Supplementary file 1 [file molecules-30-01119-s001.zip]

Archive with 1 entries (1 files):
- molecules-3483684-supplementary.pdf
